# Supplementary material for: The association of genitourinary cancer among Saudi patients with gastrointestinal stromal tumors and a systematic literature review
Source: Sci Rep. 2023 Mar 15;13:4325. doi: 10.1038/s41598-023-28060-x (PMC10017771; doi:10.1038/s41598-023-28060-x)
Supplement: Supplementary file 1 — Supplementary Information. [file 41598_2023_28060_MOESM1_ESM.xlsx]

## Sheet: 4 SPSS rebut V2
DOB	Code	Collection Date	Gender	GIST site	Max size cm	GIST T stage	N stage	M0-1	GIST histopathology	MIT RATE summary	CD117c-KIT/	DOG-1	CD117-DOG1	Other ca organ	Other ca yn	Imatinib treatment	GU cancer	GU Ca YN	GU date	Synchronus	Age at Gist diag	Age at GU diag
1988-09-10	GIST-SP-10	2004-11-09	Male	Small bowel	12.5	T4	N1	M1	Other	>5/50 HPFs	Positive	NA	CD117 positive		Yes		Gist small bowel invading UB	No			16.1753
1957-01-31	GIST-SP-13	2005-02-13	Male	Omentum / peritoneum / mesenteric	17	T4	N1	M1	Other	>5/50 HPFs	Positive	NA	CD117 positive		Yes	Yes	Mesenteric bladder invasion	No			48.0685
1970-07-01	GIST-SP-26	2006-06-18	Male	Gastric	0.8	T1	N0	MX	NA	≤5/50 HPFs	Positive	NA	CD117 positive	Adrenal cancer	Yes		Adrenal Pheo invading kidney	Yes	2006-06-18	Synchronous	35.989	35.989
1960-01-21	GIST-SP-73	2012-03-17	Male	Small bowel	5	T2	NX	MX	SPINDLE CELL	≤5/50 HPFs	Positive	NA	CD117 positive	Renal cancer	Yes	Yes	RCC and GIST	Yes	2012-03-17	Synchronous	52.189	52.189
1974-04-27	GIST-SP-81	2013-06-06 11:17:00	Male	Other	3.7	T2	NX	MX	SPINDLE CELL	NA	Positive	NA	CD117 positive	Adrenal cancer	Yes		Adrenal GIST	Yes	2013-03-20	Synchronous	39.1383	38.9233
1965-11-25	GIST-SP-121	2016-06-01 08:42:00	Male	Other	0.5	T1	N0	MX	SPINDLE CELL	NA	Positive	Positive	CD117 and DOG1 positive	Adrenal cancer	Yes		Adrenal cortical Ca	Yes	2016-06-01 08:42:00	Synchronous	50.5517	50.5517
1963-12-25	GIST-SP-126	2017-03-16	Male	Gastric	8	T3	NX	M1	SPINDLE CELL	>5/50 HPFs	Positive	Positive	CD117 and DOG1 positive	Renal cancer	Yes	Yes	RCC and GIST by MRI	Yes	2017-03-16	Synchronous	53.2603	53.2603
1964-11-05	GIST-SP-152	2019-05-20	Female	Small bowel	1.5	T1	NX	MX	SPINDLE CELL	≤5/50 HPFs	Positive	Positive	CD117 and DOG1 positive	Renal cancer	Yes		RCC and GIST	Yes	2019-05-20	Synchronous	54.5726	54.5726
1958-01-20	GIST-SP-133	2017-10-15	Male	Gastric	1	T1	NX	MX	Epithelioid Type	≤5/50 HPFs	Positive	Positive	CD117 and DOG1 positive	Pancreatic cancer	Yes			No		Synchronous	59.7753
1940-08-04	GIST-SP-76	2012-03-31	Female	Gastric	1.5	T1	NX	MX	Epithelioid Type	NA	Positive	NA	CD117 positive		No	Yes		No			71.7041
1941-07-25	GIST-SP-56	2010-06-12	Male	Gastric	2.8	T2	NX	MX	Epithelioid Type	NA	Positive	NA	CD117 positive	Thyroid cancer	Yes	Yes		No		Metachronous	68.9288
1944-06-21	GIST-SP-88	2013-07-11 12:37:00	Male	Gastric	5	T2	NX	MX	Epithelioid Type	≤5/50 HPFs	Positive	NA	CD117 positive		No			No			69.1028
1944-06-21	GIST-SP-142	2018-08-08 07:44:00	Female	Gastric	5.2	T3	N0	MX	Epithelioid Type	≤5/50 HPFs	NA	NA	NA	Colon cancer	Yes			No		Synchronous	74.1817
1976-12-13	GIST-SP-97	2014-08-04 07:42:00	Female	Gastric	6.5	T3	NX	MX	Epithelioid Type	>5/50 HPFs	Positive	NA	CD117 positive		No	Yes		No			37.6666
1953-07-01	GIST-SP-75	2004-07-28	Male	Gastric	7	T3	N0	MX	Epithelioid Type	>5/50 HPFs	Positive	NA	CD117 positive		No	Yes		No			51.1096
1941-07-25	GIST-SP-137	2018-08-04 10:53:00	Male	Gastric	8	T3	NX	MX	Epithelioid Type	>5/50 HPFs	NA	Positive	DOG-1 positive		No			No			77.0807
2004-06-18	GIST-SP-161	2019-12-12	Female	Gastric	9.5	T3	N0	M1	Epithelioid Type	>5/50 HPFs	Positive	Positive	CD117 and DOG1 positive		No			No			15.4932
1920-07-01	GIST-SP-65	2011-03-07 08:40:00	Male	Gastric	13	T4	NX	MX	Epithelioid Type	>5/50 HPFs	Positive	NA	CD117 positive		No	Yes		No			90.7435
1961-12-09	GIST-SP-36	2008-05-05 07:35:00	Female	Gastric	18	T4	NX	MX	Epithelioid Type	≤5/50 HPFs	Positive	NA	CD117 positive		No			No			46.4365
1930-01-01	GIST-SP-31	2007-01-14	Male	Gastric	18	T4	NX	MX	Epithelioid Type	≤5/50 HPFs	Positive	NA	CD117 positive		No			No			77.0877
1960-07-01	GIST-SP-5	2003-07-15	Female	Gastric			NX	MX	Epithelioid Type	NA	NA	NA	NA		No			No			43.0658
1957-01-31	GIST-SP-87	2013-02-10 07:58:00	Male	Gastric	3	T2	N0	MX	MIXED EPITHELIOID AND SPINDLE CELL	≤5/50 HPFs	Positive	NA	CD117 positive		No			No			56.0667
1955-10-16	GIST-SP-74	2012-03-21	Female	Gastric	3	T2	NX	MX	MIXED EPITHELIOID AND SPINDLE CELL	≤5/50 HPFs	Positive	NA	CD117 positive		No			No			56.4685
1952-03-26	GIST-SP-140	2018-05-17	Male	Gastric	4.3	T2	N0	M0	MIXED EPITHELIOID AND SPINDLE CELL	≤5/50 HPFs	Positive	NA	CD117 positive		No			No			66.1863
1939-08-16	GIST-SP-122	2016-07-08 10:03:00	Female	Gastric	4.7	T2	NX	MX	MIXED EPITHELIOID AND SPINDLE CELL	≤5/50 HPFs	NA	NA	NA		No			No			76.9491
1948-05-10	GIST-SP-42	2008-11-23	Male	Gastric	5	T2	NX	MX	MIXED EPITHELIOID AND SPINDLE CELL	≤5/50 HPFs	Positive	NA	CD117 positive		No			No			60.5808
1986-05-31	GIST-SP-151	2019-09-05 14:26:00	Male	Gastric	5.2	T3	NX	MX	MIXED EPITHELIOID AND SPINDLE CELL	>5/50 HPFs	NA	NA	NA		No			No			33.2893
1957-01-31	GIST-SP-68	2011-02-10 16:00:00	Female	Gastric	8	T3	NX	MX	MIXED EPITHELIOID AND SPINDLE CELL	>5/50 HPFs	NA	NA	NA		No	Yes		No			54.0648
1967-07-01	GIST-SP-150	2018-12-30	Female	Gastric	10.5	T4	N0	MX	MIXED EPITHELIOID AND SPINDLE CELL	≤5/50 HPFs	Positive	Positive	CD117 and DOG1 positive		No			No			51.5342
1942-07-14	GIST-SP-167	2020-09-13	Female	Gastric	13.5	T4	NX	MX	MIXED EPITHELIOID AND SPINDLE CELL	≤5/50 HPFs	Positive	Positive	CD117 and DOG1 positive		No	Yes		No			78.2219
1951-04-07	GIST-SP-130	2017-05-31	Male	Gastric	0.3	T1	NX	MX	NA	≤5/50 HPFs	Positive	Positive	CD117 and DOG1 positive	Hepatobiliary cancer	Yes			No		Synchronous	66.1945
1947-05-21	GIST-SP-102	2014-11-26	Female	Gastric	0.5	T1	NX	MX	NA	≤5/50 HPFs	Positive	NA	CD117 positive	Ovarian cancer	Yes			No		Synchronous	67.5644
1938-01-01	GIST-SP-3	2003-11-04 09:40:00	Female	Gastric	0.8	T1	NX	MX	NA	NA	NA	NA	NA		No			No			65.886
1936-07-01	GIST-SP-6	2003-04-08 09:06:00	Male	Gastric	1.2	T1	NX	MX	NA	≤5/50 HPFs	Positive	NA	CD117 positive		No			No			66.8147
1953-04-03	GIST-SP-154	2019-06-23	Male	Gastric	1.7	T1	NX	MX	NA	≤5/50 HPFs	Positive	Positive	CD117 and DOG1 positive		No			No			66.2658
1945-07-01	GIST-SP-39	2008-08-19	Female	Gastric	2	T1	NX	MX	NA	≤5/50 HPFs	Positive	NA	CD117 positive		No			No			63.1781
1949-01-01	GIST-SP-63	2011-04-24	Male	Gastric	3.5	T2	NX	MX	NA	≤5/50 HPFs	Positive	NA	CD117 positive		No			No			62.3507
1940-08-04	GIST-SP-66	2011-04-07 07:34:00	Male	Gastric	4	T2	N0	MX	NA	>5/50 HPFs	Positive	NA	CD117 positive		No	Yes		No			70.7214
1972-05-28	GIST-SP-52	2010-03-23	Female	Gastric	5	T2	NX	MX	NA	≤5/50 HPFs	Positive	NA	CD117 positive		No			No			37.8438
1943-07-03	GIST-SP-148	2018-06-12 13:45:00	Male	Gastric	7	T3	NX	MX	NA	≤5/50 HPFs	Positive	Positive	CD117 and DOG1 positive		No			No			74.9961
1942-07-14	GIST-SP-84	2013-08-28	Male	Gastric	7.4	T3	NX	MX	NA	NA	Positive	NA	CD117 positive		No			No			71.1726
1982-04-24	GIST-SP-23	2006-12-11	Male	Gastric	7.5	T3	N0	M1	NA	>5/50 HPFs	Positive	NA	CD117 positive		No	Yes		No			24.6493
1940-04-15	GIST-SP-7	2003-09-17	Male	Gastric	9	T3	NX	MX	NA	NA	Positive	NA	CD117 positive		No	Yes		No			63.4658
1963-07-01	GIST-SP-14	2005-12-03 11:00:00	Female	Gastric	10	T3	N0	MX	NA	≤5/50 HPFs	Positive	NA	CD117 positive		No			No			42.4561
1941-07-01	GIST-SP-17	2005-06-18	Male	Gastric	10	T3	NX	MX	NA	≤5/50 HPFs	Positive	NA	CD117 positive		No			No			64.0082
1950-04-18	GIST-SP-92	2013-12-22	Male	Gastric	10.8	T4	NX	M1	NA	NA	Positive	NA	CD117 positive		No	Yes		No			63.7233
1964-11-05	GIST-SP-50	2009-12-29	Female	Gastric	12	T4	N0	MX	NA	>5/50 HPFs	Positive	NA	CD117 positive		No	Yes		No			45.1781
1961-01-01	GIST-SP-49	2009-07-21	Female	Gastric	12	T4	NX	MX	NA	>5/50 HPFs	Positive	NA	CD117 positive		No			No			48.5836
1998-03-21	GIST-SP-69	2007-02-27	Female	Gastric	12.5	T4	NX	MX	NA	>5/50 HPFs	Positive	NA	CD117 positive		No	Yes		No			8.94521
1956-02-12	GIST-SP-163	2020-01-26	Male	Gastric	13	T4	NX	MX	NA	NA	Positive	Positive	CD117 and DOG1 positive		No			No			63.9973
1958-07-01	GIST-SP-156	2019-08-29	Male	Gastric	14	T4	N0	M1	NA	>5/50 HPFs	NA	NA	NA		No			No			61.2027
1952-01-01	GIST-SP-43	2008-03-12 08:56:00	Male	Gastric	14.8	T4	NX	MX	NA	≤5/50 HPFs	Positive	NA	CD117 positive		No	Yes		No			56.2339
1953-01-01	GIST-SP-58	2010-07-20	Male	Gastric	16	T4	NX	MX	NA	>5/50 HPFs	Positive	NA	CD117 positive		No	Yes		No			57.5863
1945-12-06	GIST-SP-38	2008-06-23	Male	Gastric	16.8	T4	NX	MX	NA	NA	Positive	NA	CD117 positive		No			No			62.589
1965-07-01	GIST-SP-2	2003-03-26	Male	Gastric	17	T4	N0	M1	NA	>5/50 HPFs	Positive	NA	CD117 positive		No			No			37.7589
1940-07-01	GIST-SP-18	2005-06-21	Female	Gastric	18	T4	NX	M1	NA	>5/50 HPFs	Positive	NA	CD117 positive		No	Yes		No			65.0164
1942-07-01	GIST-SP-16	2005-06-13	Male	Gastric	21	T4	NX	MX	NA	>5/50 HPFs	Positive	NA	CD117 positive	Lung cancer	Yes			No		Metachronous	62.9945
1981-05-29	GIST-SP-61	2010-07-12 15:00:00	Female	Gastric			NX	M1	NA	≤5/50 HPFs	Positive	NA	CD117 positive		No	Yes		No			29.1414
1950-01-01	GIST-SP-28	2006-09-27	Female	Gastric			NX	MX	NA	≤5/50 HPFs	Positive	NA	CD117 positive		No			No			56.7753
1963-06-20	GIST-SP-169	2020-11-16	Female	Gastric	0.5	T1	NX	MX	SPINDLE CELL	NA	NA	Positive	DOG-1 positive	Colon cancer	Yes			No		Synchronous	57.4493
1962-11-28	GIST-SP-123	2016-08-10	Female	Gastric	0.5	T1	NX	MX	SPINDLE CELL	≤5/50 HPFs	Positive	Positive	CD117 and DOG1 positive		No			No			53.737
1948-05-15	GIST-SP-104	2015-01-03 07:48:00	Female	Gastric	0.6	T1	N0	M0	SPINDLE CELL	≤5/50 HPFs	Positive	Positive	CD117 and DOG1 positive	Esophageal cancer	Yes			No		Synchronous	66.6831
1944-06-21	GIST-SP-100	2014-12-05 07:59:00	Female	Gastric	0.7	T1	NX	MX	SPINDLE CELL	NA	NA	NA	NA		No	Yes		No			70.505
1955-02-23	GIST-SP-83	2013-06-22	Female	Gastric	1	T1	NX	MX	SPINDLE CELL	NA	Negative	NA	CD117 negative		No			No			58.3671
1970-09-02	GIST-SP-95	2014-03-23	Female	Gastric	1.4	T1	NX	MX	SPINDLE CELL	NA	Positive	NA	CD117 positive	Pancreatic cancer	Yes			No		Synchronous	43.5836
1959-01-10	GIST-SP-93	2013-12-25	Female	Gastric	2	T1	NX	MX	SPINDLE CELL	≤5/50 HPFs	Positive	NA	CD117 positive	Ovarian cancer	Yes			No		Synchronous	54.9945
1945-07-01	GIST-SP-125	2017-03-15	Female	Gastric	2	T1	NX	MX	SPINDLE CELL	≤5/50 HPFs	Positive	Positive	CD117 and DOG1 positive	Pancreatic cancer	Yes			No		Synchronous	71.7534
1937-09-05	GIST-SP-96	2014-03-31	Female	Gastric	2	T1	NX	MX	SPINDLE CELL	≤5/50 HPFs	Positive	NA	CD117 positive		No			No			76.6192
1979-07-01	GIST-SP-40	2008-10-11 08:20:00	Female	Gastric	2.5	T2	NX	MX	SPINDLE CELL	NA	Negative	NA	CD117 negative	Gastric	Yes			No		Synchronous	29.3023
1982-08-07	GIST-SP-124	2016-11-30	Male	Gastric	2.5	T2	NX	MX	SPINDLE CELL	NA	NA	Positive	DOG-1 positive		No			No			34.3397
1944-07-01	GIST-SP-9	2004-07-24	Male	Gastric	3	T2	N0	MX	SPINDLE CELL	≤5/50 HPFs	NA	NA	NA		No			No			60.1041
1936-07-01	GIST-SP-113	2015-08-24	Female	Gastric	3	T2	N0	M0	SPINDLE CELL	>5/50 HPFs	Positive	NA	CD117 positive		No			No			79.2
1957-01-31	GIST-SP-132	2017-08-07 07:25:00	Male	Gastric	3	T2	NX	MX	SPINDLE CELL	NA	Positive	Positive	CD117 and DOG1 positive	Lung cancer	Yes			No		Synchronous	60.557
1940-01-01	GIST-SP-78	2012-05-15	Female	Gastric	3	T2	NX	MX	SPINDLE CELL	≤5/50 HPFs	NA	NA	NA		No			No			72.4192
1959-07-01	GIST-SP-117	2016-05-01 07:39:00	Female	Gastric	3.5	T2	NX	MX	SPINDLE CELL	≤5/50 HPFs	Positive	Positive	CD117 and DOG1 positive		No			No			56.8748
1938-07-01	GIST-SP-15	2005-04-26	Female	Gastric	3.7	T2	NX	MX	SPINDLE CELL	≤5/50 HPFs	Positive	NA	CD117 positive		No			No			66.8658
1960-12-19	GIST-SP-90	2013-11-20	Female	Gastric	4.7	T2	NX	MX	SPINDLE CELL	≤5/50 HPFs	Positive	NA	CD117 positive		No			No			52.9562
1951-04-07	GIST-SP-131	2017-06-08 13:19:00	Female	Gastric	4.8	T2	NX	MX	SPINDLE CELL	≤5/50 HPFs	NA	NA	NA		No			No			66.218
1962-11-28	GIST-SP-55	2010-06-06 16:00:00	Male	Gastric	5	T2	N0	M1	SPINDLE CELL	≤5/50 HPFs	Positive	NA	CD117 positive		No			No			47.5553
1962-11-28	GIST-SP-116	2015-12-21	Male	Gastric	5	T2	N0	M0	SPINDLE CELL	≤5/50 HPFs	NA	NA	NA		No			No			53.0986
1961-12-09	GIST-SP-145	2018-10-29	Male	Gastric	5	T2	N0	MX	SPINDLE CELL	≤5/50 HPFs	NA	Positive	DOG-1 positive		No			No			56.926
1965-10-25	GIST-SP-108	2015-03-19	Female	Gastric	5	T2	NX	MX	SPINDLE CELL	≤5/50 HPFs	Positive	NA	CD117 positive		No	Yes		No			49.4301
1953-03-16	GIST-SP-120	2016-04-27	Male	Gastric	5	T2	NX	MX	SPINDLE CELL	≤5/50 HPFs	NA	NA	NA		No			No			63.1589
1951-04-07	GIST-SP-119	2016-03-28	Male	Gastric	5	T2	NX	MX	SPINDLE CELL	≤5/50 HPFs	NA	NA	NA		No			No			65.0192
1948-05-10	GIST-SP-127	2017-03-04 13:20:00	Male	Gastric	5	T2	NX	MX	SPINDLE CELL	≤5/50 HPFs	Positive	Positive	CD117 and DOG1 positive		No			No			68.8645
1975-07-29	GIST-SP-82	2013-06-16	Male	Gastric	6	T3	NX	MX	SPINDLE CELL	NA	Negative	NA	CD117 negative		No			No			37.9096
1961-12-09	GIST-SP-89	2013-11-12 08:04:00	Female	Gastric	6	T3	NX	MX	SPINDLE CELL	NA	Positive	NA	CD117 positive		No	Yes		No			51.9626
1964-11-05	GIST-SP-147	2018-02-12 11:23:00	Male	Gastric	6	T3	NX	MX	SPINDLE CELL	≤5/50 HPFs	NA	Positive	DOG-1 positive		No			No			53.3081
1942-07-14	GIST-SP-57	2010-03-07 14:01:00	Female	Gastric	6	T3	NX	MX	SPINDLE CELL	≤5/50 HPFs	Positive	NA	CD117 positive		No			No			67.6948
1961-12-09	GIST-SP-112	2015-11-08 08:15:00	Female	Gastric	6.7	T3	NX	MX	SPINDLE CELL	≤5/50 HPFs	NA	NA	NA		No			No			53.9516
1938-08-26	GIST-SP-165	2020-03-18	Male	Gastric	7.9	T3	NX	MX	SPINDLE CELL	≤5/50 HPFs	Positive	Positive	CD117 and DOG1 positive		No			No			81.6164
1967-06-08	GIST-SP-170	2020-11-16	Male	Gastric	8	T3	NX	MX	SPINDLE CELL	NA	NA	Positive	DOG-1 positive		No			No			53.4795
1959-12-30	GIST-SP-164	2020-01-29	Male	Gastric	8	T3	NX	MX	SPINDLE CELL	≤5/50 HPFs	Positive	Positive	CD117 and DOG1 positive		No			No			60.1233
1955-02-23	GIST-SP-159	2019-10-28	Male	Gastric	8.2	T3	NX	MX	SPINDLE CELL	NA	NA	NA	NA		No			No			64.7205
1963-10-25	GIST-SP-35	2007-08-12 08:52:00	Male	Gastric	9	T3	NX	MX	SPINDLE CELL	≤5/50 HPFs	Positive	NA	CD117 positive		No			No			43.8284
1956-02-12	GIST-SP-129	2017-05-30	Male	Gastric	9	T3	NX	M0	SPINDLE CELL	≤5/50 HPFs	NA	Positive	DOG-1 positive		No			No			61.337
1985-03-22	GIST-SP-158	2019-09-15	Female	Gastric	9.5	T3	NX	MX	SPINDLE CELL	NA	NA	Positive	DOG-1 positive		No			No			34.5068
1959-12-30	GIST-SP-118	2016-11-01 09:49:00	Male	Gastric	11	T4	NX	M0	SPINDLE CELL	≤5/50 HPFs	NA	NA	NA		No	Yes		No			56.8806
1962-11-28	GIST-SP-106	2015-03-10	Female	Gastric	12	T4	NX	MX	SPINDLE CELL	NA	Negative	Positive	DOG-1 positive		No			No			52.3151
1947-05-21	GIST-SP-107	2015-03-16	Male	Gastric	12	T4	NX	MX	SPINDLE CELL	≤5/50 HPFs	Positive	NA	CD117 positive		No	Yes		No			67.8658
1962-04-13	GIST-SP-59	2010-04-10 07:57:00	Female	Gastric	12.6	T4	NX	MX	SPINDLE CELL	≤5/50 HPFs	Positive	NA	CD117 positive		No	Yes		No			48.0256
1951-07-01	GIST-SP-11	2005-11-01 12:05:00	Male	Gastric	13	T4	N0	M1	SPINDLE CELL	≤5/50 HPFs	NA	NA	NA		No	Yes		No			54.3767
1964-04-05	GIST-SP-109	2015-03-29	Male	Gastric	17	T4	N0	M0	SPINDLE CELL	>5/50 HPFs	NA	NA	NA		No	Yes		No			51.0137
1942-07-01	GIST-SP-33	2007-02-24	Male	Gastric	18	T4	N1	M1	SPINDLE CELL	>5/50 HPFs	Positive	NA	CD117 positive		No	Yes		No			64.6959
1959-12-30	GIST-SP-138	2018-04-17	Female	Gastric	18	T4	NX	MX	SPINDLE CELL	≤5/50 HPFs	NA	Positive	DOG-1 positive		No			No			58.337
1925-07-01	GIST-SP-29	2006-08-10 09:09:00	Male	Gastric	27	T4	NX	M1	SPINDLE CELL	>5/50 HPFs	NA	NA	NA	Pancreatic cancer	Yes			No		Synchronous	81.1654
1979-05-27	GIST-SP-153	2019-06-16	Female	Gastric			NX	MX	SPINDLE CELL	≤5/50 HPFs	NA	Positive	DOG-1 positive		No			No			40.0822
1949-01-01	GIST-SP-144	2018-06-03 14:08:00	Male	Gastric			NX	MX	SPINDLE CELL	NA	NA	Positive	DOG-1 positive		No			No			69.4674
1966-07-01	GIST-SP-8	2003-10-28	Male	Omentum / peritoneum / mesenteric	7.5	T3	NX	M0	SPINDLE CELL	>5/50 HPFs	Positive	NA	CD117 positive		No			No			37.3507
1954-03-06	GIST-SP-67	2011-09-13	Female	Omentum / peritoneum / mesenteric	18	T4	NX	M1	SPINDLE CELL	NA	Positive	NA	CD117 positive		No	Yes		No			57.5616
1943-07-01	GIST-SP-111	2015-11-06 14:58:00	Male	Omentum / peritoneum / mesenteric	23	T4	NX	M1	SPINDLE CELL	>5/50 HPFs	Positive	NA	CD117 positive		No	Yes		No			72.4017
1962-11-28	GIST-SP-80	2013-01-30	Male	Omentum / peritoneum / mesenteric	36	T4	NX	MX	SPINDLE CELL	>5/50 HPFs	Positive	NA	CD117 positive		No	Yes		No			50.2082
1983-12-19	GIST-SP-4	2003-03-05 12:31:00	Male	Omentum / peritoneum / mesenteric	4.5	T2	NX	M1	NA	NA	Positive	NA	CD117 positive		No			No			19.2233
1964-11-05	GIST-SP-149	2018-12-23	Female	Omentum / peritoneum / mesenteric	7.5	T3	NX	M1	NA	>5/50 HPFs	Positive	Positive	CD117 and DOG1 positive		No			No			54.1671
1983-04-14	GIST-SP-72	2012-02-19	Male	Omentum / peritoneum / mesenteric	10	T3	NX	MX	NA	≤5/50 HPFs	Positive	NA	CD117 positive		No	Yes		No			28.8712
1960-12-19	GIST-SP-114	2015-10-18	Male	Omentum / peritoneum / mesenteric	5	T2	NX	MX	SPINDLE CELL	≤5/50 HPFs	NA	NA	NA		No			No			54.8658
1940-08-04	GIST-SP-101	2014-07-16	Female	Omentum / peritoneum / mesenteric	8.5	T3	NX	MX	SPINDLE CELL	>5/50 HPFs	Positive	NA	CD117 positive		No	Yes		No			73.9973
1995-02-10	GIST-SP-86	2013-09-17	Female	Omentum / peritoneum / mesenteric	12	T4	NX	M1	SPINDLE CELL	≤5/50 HPFs	Positive	NA	CD117 positive		No			No			18.6137
1941-01-01	GIST-SP-48	2009-06-30	Male	Omentum / peritoneum / mesenteric	15	T4	NX	M1	SPINDLE CELL	≤5/50 HPFs	Positive	NA	CD117 positive		No	Yes		No			68.5397
1951-04-07	GIST-SP-162	2019-12-29	Male	Other	8.9	T3	N1	M1	MIXED EPITHELIOID AND SPINDLE CELL	≤5/50 HPFs	Positive	Positive	CD117 and DOG1 positive		No	Yes		No			68.7753
1994-02-07	GIST-SP-166	2020-08-26	Female	Other	5	T2	N0	MX	NA	NA	Positive	Positive	CD117 and DOG1 positive		No	Yes		No			26.5671
1934-07-01	GIST-SP-41	2008-11-18	Female	Other	7.5	T3	NX	MX	NA	>5/50 HPFs	Positive	NA	CD117 positive		No	Yes		No			74.4356
1964-11-05	GIST-SP-105	2015-04-03 08:29:00	Female	Other	6.5	T3	NX	M1	SPINDLE CELL	>5/50 HPFs	Positive	NA	CD117 positive		No			No			50.4421
1953-03-16	GIST-SP-160	2019-11-07	Male	Other	12.5	T4	NX	MX	SPINDLE CELL	≤5/50 HPFs	Positive	Positive	CD117 and DOG1 positive		No			No			66.6904
1997-01-25	GIST-SP-139	2018-06-05 12:46:00	Male	Other	13	T4	N0	M0	SPINDLE CELL	≤5/50 HPFs	Positive	Positive	CD117 and DOG1 positive	Retroperitoneal EGIST	Yes	Yes		No		Synchronous	21.3741
1955-12-29	GIST-SP-91	2013-11-12 15:31:00	Male	Other	24.5	T4	NX	M1	SPINDLE CELL	NA	Positive	NA	CD117 positive		No	Yes		No			57.9141
1961-07-01	GIST-SP-53	2010-05-24	Female	Small bowel	7.7	T3	N0	M0	Epithelioid Type	NA	Positive	NA	CD117 positive		No	Yes		No			48.9288
1966-10-15	GIST-SP-79	2012-11-20	Male	Small bowel	11	T4	N0	M1	Epithelioid Type	≤5/50 HPFs	NA	NA	NA		No	Yes		No			46.1315
1958-01-01	GIST-SP-32	2007-10-02 09:48:00	Male	Small bowel	14	T4	NX	MX	Epithelioid Type	>5/50 HPFs	Positive	NA	CD117 positive		No	Yes		No			49.7847
1961-12-09	GIST-SP-143	2018-12-08 05:00:00	Female	Small bowel	0.8	T1	NX	MX	NA	≤5/50 HPFs	Positive	Positive	CD117 and DOG1 positive	Ovarian cancer	Yes			No		Synchronous	57.0362
1936-06-25	GIST-SP-47	2009-03-18 09:15:00	Male	Small bowel	1.2	T1	NX	MX	NA	≤5/50 HPFs	Positive	NA	CD117 positive		No			No			72.7791
1960-07-01	GIST-SP-22	2006-01-01 09:28:00	Female	Small bowel	1.5	T1	NX	MX	NA	≤5/50 HPFs	Positive	NA	CD117 positive	Esophageal cancer	Yes			No		Metachronous	45.5353
1967-10-04	GIST-SP-77	2012-08-04 07:59:00	Male	Small bowel	1.5	T1	NX	MX	NA	≤5/50 HPFs	Positive	NA	CD117 positive		No			No			44.8667
1956-02-12	GIST-SP-85	2008-11-10	Male	Small bowel	2.5	T2	N0	MX	NA	≤5/50 HPFs	Positive	NA	CD117 positive		No	Yes		No			52.7808
1970-01-01	GIST-SP-20	2005-07-03	Male	Small bowel	2.8	T2	NX	MX	NA	≤5/50 HPFs	Positive	NA	CD117 positive		No			No			35.526
1936-09-16	GIST-SP-64	2011-06-13	Male	Small bowel	3.6	T2	N0	MX	NA	≤5/50 HPFs	Positive	NA	CD117 positive		No			No			74.789
1953-01-01	GIST-SP-44	2003-03-10	Female	Small bowel	4	T2	NX	MX	NA	≤5/50 HPFs	Positive	NA	CD117 positive		No			No			50.2192
1949-09-01	GIST-SP-45	2009-01-03 10:00:00	Female	Small bowel	4	T2	NX	MX	NA	≤5/50 HPFs	Positive	NA	CD117 positive		No	Yes		No			59.382
1944-06-21	GIST-SP-19	2005-06-29	Female	Small bowel	4	T2	NX	MX	NA	≤5/50 HPFs	Positive	NA	CD117 positive		No			No			61.063
1938-01-01	GIST-SP-46	2009-01-28	Male	Small bowel	4	T2	NX	MX	NA	>5/50 HPFs	Positive	NA	CD117 positive		No			No			71.1233
1940-07-01	GIST-SP-34	2007-03-31	Male	Small bowel	4.4	T2	NX	MX	NA	NA	Positive	NA	CD117 positive		No			No			66.7918
1975-04-30	GIST-SP-60	2010-10-19	Male	Small bowel	5	T2	NX	MX	NA	≤5/50 HPFs	Positive	NA	CD117 positive		No			No			35.4959
1937-09-05	GIST-SP-70	2012-01-15	Male	Small bowel	6	T3	N0	M0	NA	≤5/50 HPFs	Positive	NA	CD117 positive		No	Yes		No			74.411
1959-12-30	GIST-SP-25	2006-05-22	Female	Small bowel	8.5	T3	NX	MX	NA	≤5/50 HPFs	Positive	NA	CD117 positive		No	Yes		No			46.4247
1946-01-01	GIST-SP-24	2006-04-30	Female	Small bowel	8.5	T3	NX	MX	NA	≤5/50 HPFs	Positive	NA	CD117 positive		No			No			60.3671
1955-02-23	GIST-SP-30	2006-10-09	Female	Small bowel	9.4	T3	N1	M1	NA	NA	Positive	NA	CD117 positive		No	Yes		No			51.6603
1962-11-28	GIST-SP-141	2018-07-22	Male	Small bowel	15	T4	NX	MX	NA	>5/50 HPFs	Positive	Positive	CD117 and DOG1 positive		No	Yes		No			55.6849
1963-07-01	GIST-SP-1	2003-08-03 18:43:00	Male	Small bowel	27	T4	NX	MX	NA	NA	Positive	NA	CD117 positive		No			No			40.1199
1939-01-01	GIST-SP-12	2005-02-09	Female	Small bowel			NX	MX	NA	≤5/50 HPFs	Positive	NA	CD117 positive		No			No			66.1534
1940-01-01	GIST-SP-27	2006-08-14	Female	Small bowel			NX	MX	NA	>5/50 HPFs	Positive	NA	CD117 positive		No			No			66.663
1935-01-01	GIST-SP-21	2005-08-13	Male	Small bowel			NX	MX	NA	NA	Positive	NA	CD117 positive		No			No			70.663
1937-09-06	GIST-SP-94	2014-01-26	Female	Small bowel	2	T1	NX	MX	SPINDLE CELL	≤5/50 HPFs	Positive	NA	CD117 positive	Ovarian cancer	Yes			No		Synchronous	76.4411
1962-07-01	GIST-SP-99	2014-06-05 09:14:00	Male	Small bowel	3	T2	NX	MX	SPINDLE CELL	≤5/50 HPFs	Positive	NA	CD117 positive		No			No			51.9654
1938-08-26	GIST-SP-62	2011-04-04 08:27:00	Male	Small bowel	3.5	T2	NX	MX	SPINDLE CELL	≤5/50 HPFs	Positive	NA	CD117 positive		No			No			72.6558
1983-03-16	GIST-SP-168	2020-10-22	Male	Small bowel	4	T2	N0	MX	SPINDLE CELL	≤5/50 HPFs	Positive	Positive	CD117 and DOG1 positive		No			No			37.6301
1947-07-01	GIST-SP-103	2014-11-26	Male	Small bowel	4	T2	N0	M0	SPINDLE CELL	≤5/50 HPFs	Positive	NA	CD117 positive		No			No			67.4521
1937-09-05	GIST-SP-146	2018-12-11 06:00:00	Male	Small bowel	4	T2	NX	MX	SPINDLE CELL	≤5/50 HPFs	Positive	Positive	CD117 and DOG1 positive		No			No			81.3212
1951-01-01	GIST-SP-51	2010-01-25 13:35:00	Male	Small bowel	5	T2	NX	MX	SPINDLE CELL	>5/50 HPFs	Positive	NA	CD117 positive		No			No			59.1084
1946-05-31	GIST-SP-98	2014-04-15	Male	Small bowel	5.5	T3	N0	MX	SPINDLE CELL	≤5/50 HPFs	Positive	NA	CD117 positive		No			No			67.9205
1943-07-03	GIST-SP-134	2017-11-20	Male	Small bowel	5.5	T3	NX	MX	SPINDLE CELL	≤5/50 HPFs	NA	NA	NA		No			No			74.4356
1963-11-15	GIST-SP-71	2012-01-28	Female	Small bowel	6	T3	N0	MX	SPINDLE CELL	≤5/50 HPFs	Positive	NA	CD117 positive		No	Yes		No			48.2356
1970-01-03	GIST-SP-128	2017-04-26	Male	Small bowel	6.5	T3	NX	M0	SPINDLE CELL	>5/50 HPFs	Positive	Positive	CD117 and DOG1 positive		No	Yes		No			47.3425
1941-07-25	GIST-SP-155	2019-07-17	Male	Small bowel	6.5	T3	NX	MX	SPINDLE CELL	≤5/50 HPFs	Positive	Positive	CD117 and DOG1 positive		No			No			78.0301
1956-02-12	GIST-SP-136	2018-02-22	Male	Small bowel	8	T3	NX	MX	SPINDLE CELL	≤5/50 HPFs	Positive	Positive	CD117 and DOG1 positive		No			No			62.0712
1982-10-23	GIST-SP-157	2017-01-16	Male	Small bowel	10.5	T4	N0	MX	SPINDLE CELL	>5/50 HPFs	Positive	Positive	CD117 and DOG1 positive		No	Yes		No			34.2575
1959-01-10	GIST-SP-135	2018-02-19	Male	Small bowel	11	T4	NX	MX	SPINDLE CELL	≤5/50 HPFs	Positive	Positive	CD117 and DOG1 positive		No	Yes		No			59.1507
1986-01-03	GIST-SP-110	2015-08-06 07:37:00	Male	Small bowel	16	T4	NX	MX	SPINDLE CELL	≤5/50 HPFs	NA	NA	NA		No	Yes		No			29.6091
1985-01-22	GIST-SP-115	2015-10-20	Female	Small bowel	19	T4	NX	MX	SPINDLE CELL	>5/50 HPFs	NA	NA	NA		No	Yes		No			30.7616
1966-10-15	GIST-SP-54	2010-02-06 16:00:00	Female	Small bowel	21.5	T4	NX	MX	SPINDLE CELL	≤5/50 HPFs	Positive	NA	CD117 positive		No	Yes		No			43.3443
1955-01-01	GIST-SP-37	2008-05-21	Male	Small bowel			NX	MX	SPINDLE CELL	≤5/50 HPFs	Positive	NA	CD117 positive		No			No			53.4219
